# Supplementary material for: Taxonomic novelties in Columnea (Gesneriaceae) from Peru: Two new species from the Bosque de Protección Pui Pui
Source: PhytoKeys. 2026 May 19;275:47–60. doi: 10.3897/phytokeys.275.187262 (PMC13213385; doi:10.3897/phytokeys.275.187262)
Supplement: XML Treatment for Columnea puipuiense [file phytokeys.275.187262-treatment1.xml]

<!DOCTYPE tp:taxon-treatment
  PUBLIC "-//TaxonX//DTD Taxonomic Treatment Publishing DTD v0 20100105//EN" "tax-treatment-NSO.dtd">
<tp:taxon-treatment xmlns:tp="http://www.plazi.org/taxpub"><tp:treatment-meta><kwd-group><label>Taxon classification</label><kwd>
              <named-content content-type="kingdom">
                <named-content content-type="taxon-name">
                  <named-content content-type="kingdom">Plantae</named-content>
                </named-content>
              </named-content>
            </kwd><kwd>
              <named-content content-type="order">Lamiales</named-content>
            </kwd><kwd>
              <named-content content-type="family">Gesneriaceae</named-content>
            </kwd></kwd-group><mixed-citation publication-type="journal"><person-group><name><surname>Rojas Gonzáles</surname><given-names>Rocío del Pilar</given-names></name><name><surname>Vásquez Martínez</surname><given-names>Rodolfo</given-names></name><name><surname>Pinche Shareva</surname><given-names>Elmes</given-names></name></person-group><article-title>Taxonomic novelties in <italic><tp:taxon-name><tp:taxon-name-part taxon-name-part-type="genus" reg="Columnea">Columnea</tp:taxon-name-part></tp:taxon-name></italic> (<tp:taxon-name><tp:taxon-name-part taxon-name-part-type="family" reg="Gesneriaceae">Gesneriaceae</tp:taxon-name-part></tp:taxon-name>) from Peru: Two new species from the Bosque de Protección Pui Pui</article-title><source>PhytoKeys</source><day>19</day><month>05</month><year>2026</year><volume>275</volume><fpage>47</fpage><lpage>60</lpage><pub-id pub-id-type="doi">10.3897/phytokeys.275.187262</pub-id></mixed-citation></tp:treatment-meta><tp:nomenclature><tp:taxon-name><object-id xmlns:xlink="http://www.w3.org/1999/xlink" content-type="arpha" xlink:type="simple">5E12A7BD-32CB-522A-B584-9740CF906171</object-id>
                		<tp:taxon-name-part taxon-name-part-type="genus" reg="Columnea">Columnea</tp:taxon-name-part> <tp:taxon-name-part taxon-name-part-type="species" reg="puipuiense">puipuiense</tp:taxon-name-part>
                	
                		<object-id xmlns:xlink="http://www.w3.org/1999/xlink" content-type="ipni" xlink:type="simple">urn:lsid:ipni.org:names:77380394-1</object-id>
                	</tp:taxon-name><tp:taxon-authority>R.Rojas &amp; Vásquez</tp:taxon-authority><tp:taxon-status xmlns:xlink="http://www.w3.org/1999/xlink" xlink:type="simple">sp. nov.</tp:taxon-status><xref ref-type="fig" rid="F2">Fig. 2</xref></tp:nomenclature><tp:treatment-sec sec-type="Type"><title>Type.</title><p>Peru • Junín: Prov. Chanchamayo, Dist. Pichanaki, Bosque de Protección Pui Pui, bosque primario, <named-content xmlns:xlink="http://www.w3.org/1999/xlink" content-type="dwc:verbatimCoordinates" xlink:type="simple">11°13'33.935"S, 74°58'05.892"W</named-content>, 1968–2032 m, 8–19 Aug. 2025 (fl.), <italic>R. Rojas, R. Vásquez &amp; J. Flores 12889</italic> (holotype: <named-content xmlns:xlink="http://www.w3.org/1999/xlink" content-type="dwc:institutional_code" xlink:title="Herbario Selva Central Oxapampa - estación biológica del Jardín Botánico de Missouri" xlink:href="https://scientific-collections.gbif.org/institution/ca875f25-84c9-4c6a-96f2-336157596a14" xlink:type="simple">HOXA</named-content> [HOXA094631]; Isotypes: <named-content xmlns:xlink="http://www.w3.org/1999/xlink" content-type="dwc:institutional_code" xlink:title="Missouri Botanical Garden" xlink:href="https://scientific-collections.gbif.org/institution/1be3aa67-8f90-4309-92f4-bd55426a8c09" xlink:type="simple">MO</named-content>!, MOL-F!, <named-content xmlns:xlink="http://www.w3.org/1999/xlink" content-type="dwc:institutional_code" xlink:title="Universiti Sains Malaysia" xlink:href="https://scientific-collections.gbif.org/institution/8c80ea8f-261e-47bf-bc83-1c809bac9fbb" xlink:type="simple">USM</named-content>!).</p><fig id="F2" position="float" orientation="portrait"><object-id xmlns:xlink="http://www.w3.org/1999/xlink" content-type="doi" xlink:type="simple">10.3897/phytokeys.275.187262.figure2</object-id><object-id xmlns:xlink="http://www.w3.org/1999/xlink" content-type="arpha" xlink:type="simple">9FB34374-8A4B-56C7-AB05-2E161F566331</object-id><label>Figure 2.</label><caption><p><italic><tp:taxon-name><tp:taxon-name-part taxon-name-part-type="genus" reg="Columnea">Columnea</tp:taxon-name-part> <tp:taxon-name-part taxon-name-part-type="species" reg="puipuiense">puipuiense</tp:taxon-name-part></tp:taxon-name></italic> R.Rojas &amp; Vásquez. <bold>A</bold>. Habit, showing abaxial leaf surface, bracts, and flower; <bold>B</bold>. Branchlet showing adaxial leaf surface; <bold>C</bold>. Base of leaf blade; <bold>D</bold>. Corolla: lower corolla lobe with a dark maroon-purple basal blotch (<bold>d1</bold>), anthers (<bold>d2</bold>), glandular trichomes (<bold>d3</bold>); <bold>E</bold>. Corolla, lateral view; <bold>F</bold>. Corolla, dorsal view, showing reflexed lateral lobes; <bold>G</bold>. Nectary; <bold>H</bold>. Style and stigma; <bold>I</bold>. Calyx showing style (<bold>A–I</bold> from R. Rojas et al. 12889). Photos by Rocío Rojas. Plate prepared by Rocío Rojas.</p></caption><graphic xmlns:xlink="http://www.w3.org/1999/xlink" xlink:href="phytokeys-275-047_article-187262__-g002.jpg" id="oo_1650868.jpg" position="float" orientation="portrait" xlink:type="simple"><uri content-type="original_file" xlink:type="simple">https://binary.pensoft.net/fig/1650868</uri></graphic></fig></tp:treatment-sec><tp:treatment-sec sec-type="Diagnosis"><title>Diagnosis.</title><p><italic><tp:taxon-name><tp:taxon-name-part taxon-name-part-type="genus" reg="Columnea">Columnea</tp:taxon-name-part> <tp:taxon-name-part taxon-name-part-type="species" reg="puipuiense">puipuiense</tp:taxon-name-part></tp:taxon-name></italic> shares morphological affinities with <italic><tp:taxon-name><tp:taxon-name-part taxon-name-part-type="genus" reg="Columnea">Columnea</tp:taxon-name-part> <tp:taxon-name-part taxon-name-part-type="species" reg="albiflora">albiflora</tp:taxon-name-part></tp:taxon-name></italic> L.P.Kvist &amp; L.E.Skog, <italic><tp:taxon-name><tp:taxon-name-part taxon-name-part-type="genus" reg="Columnea">Columnea</tp:taxon-name-part> <tp:taxon-name-part taxon-name-part-type="species" reg="tessmannii">tessmannii</tp:taxon-name-part></tp:taxon-name></italic> Mansf. and <italic><tp:taxon-name><tp:taxon-name-part taxon-name-part-type="genus" reg="Columnea">Columnea</tp:taxon-name-part> <tp:taxon-name-part taxon-name-part-type="species" reg="medicinalis">medicinalis</tp:taxon-name-part></tp:taxon-name></italic> (Wiehler) L.E.Skog &amp; L.P.Kvist; however, it is distinguished by an olive-green, distinctly discolorous abaxial leaf surface with maroon-red coloration at the apex and margins (vs. usually uniformly colored, pale yellowish-green, with reddish primary and secondary veins in <italic><tp:taxon-name><tp:taxon-name-part taxon-name-part-type="genus" reg="Columnea">C.</tp:taxon-name-part> <tp:taxon-name-part taxon-name-part-type="species" reg="albiflora">albiflora</tp:taxon-name-part></tp:taxon-name></italic>; generally violet to purple in <italic><tp:taxon-name><tp:taxon-name-part taxon-name-part-type="genus" reg="Columnea">C.</tp:taxon-name-part> <tp:taxon-name-part taxon-name-part-type="species" reg="tessmannii">tessmannii</tp:taxon-name-part></tp:taxon-name></italic>), a white to cream-white corolla (vs. yellow in <italic><tp:taxon-name><tp:taxon-name-part taxon-name-part-type="genus" reg="Columnea">C.</tp:taxon-name-part> <tp:taxon-name-part taxon-name-part-type="species" reg="tessmannii">tessmannii</tp:taxon-name-part></tp:taxon-name></italic>; white, cream, or yellow with orange lobes in <italic><tp:taxon-name><tp:taxon-name-part taxon-name-part-type="genus" reg="Columnea">C.</tp:taxon-name-part> <tp:taxon-name-part taxon-name-part-type="species" reg="medicinalis">medicinalis</tp:taxon-name-part></tp:taxon-name></italic>), and a sericeous-villous indumentum composed of long, hyaline, uniseriate, eglandular trichomes distributed along the entire length (vs. sericeous in <italic><tp:taxon-name><tp:taxon-name-part taxon-name-part-type="genus" reg="Columnea">C.</tp:taxon-name-part> <tp:taxon-name-part taxon-name-part-type="species" reg="albiflora">albiflora</tp:taxon-name-part></tp:taxon-name></italic>; sericeous-villous, mostly in the upper portion, in <italic><tp:taxon-name><tp:taxon-name-part taxon-name-part-type="genus" reg="Columnea">C.</tp:taxon-name-part> <tp:taxon-name-part taxon-name-part-type="species" reg="tessmannii">tessmannii</tp:taxon-name-part></tp:taxon-name></italic>). In addition, it has reflexed lateral corolla lobes (vs. spreading in <italic><tp:taxon-name><tp:taxon-name-part taxon-name-part-type="genus" reg="Columnea">C.</tp:taxon-name-part> <tp:taxon-name-part taxon-name-part-type="species" reg="albiflora">albiflora</tp:taxon-name-part></tp:taxon-name></italic>, <italic><tp:taxon-name><tp:taxon-name-part taxon-name-part-type="genus" reg="Columnea">C.</tp:taxon-name-part> <tp:taxon-name-part taxon-name-part-type="species" reg="tessmannii">tessmannii</tp:taxon-name-part></tp:taxon-name></italic>, and <italic><tp:taxon-name><tp:taxon-name-part taxon-name-part-type="genus" reg="Columnea">C.</tp:taxon-name-part> <tp:taxon-name-part taxon-name-part-type="species" reg="medicinalis">medicinalis</tp:taxon-name-part></tp:taxon-name></italic>) and a narrowly ovate-triangular, patent, lobe (vs. ovate and reflexed in <italic><tp:taxon-name><tp:taxon-name-part taxon-name-part-type="genus" reg="Columnea">C.</tp:taxon-name-part> <tp:taxon-name-part taxon-name-part-type="species" reg="albiflora">albiflora</tp:taxon-name-part></tp:taxon-name></italic>; ovate-lanceolate and reflexed in <italic><tp:taxon-name><tp:taxon-name-part taxon-name-part-type="genus" reg="Columnea">C.</tp:taxon-name-part> <tp:taxon-name-part taxon-name-part-type="species" reg="tessmannii">tessmannii</tp:taxon-name-part></tp:taxon-name></italic>; lanceolate and reflexed in <italic><tp:taxon-name><tp:taxon-name-part taxon-name-part-type="genus" reg="Columnea">C.</tp:taxon-name-part> <tp:taxon-name-part taxon-name-part-type="species" reg="medicinalis">medicinalis</tp:taxon-name-part></tp:taxon-name></italic>).</p></tp:treatment-sec><tp:treatment-sec sec-type="Description"><title>Description.</title><p>Shrubs, subwoody, epiphytic, perennial; stems erect, ascending, or spreading, to 2 m long, terete in cross-section, 6.5–9.0 mm in diam., densely pilose to villous, especially in young portions; internodes 1.5–3.0 cm long. <bold><italic>Leaves</italic></bold> opposite, strongly anisophyllous in each pair, subsessile or with petioles &lt; 10 mm long; larger blade elliptic to lanceolate-elliptic, sometimes tending toward oblanceolate, 16–29(–30) × 3.6–6.5(–7) cm; apex acuminate to long-acuminate; base attenuate to slightly rounded, oblique; adaxial surface green, rugose, appressed-pilose to hirsute; abaxial leaf surface olive green, distinctly discolorous, with maroon-red coloration at the apex and margins, and additional maroon maculation; midrib prominent; secondary veins 13–14(–16) pairs, arcuate, well defined; margin subentire to weakly serrulate, mainly toward the apex; marginal vesture composed of reddish-purple to transparent uniseriate trichomes, occasionally glandular. <bold><italic>Petiole</italic></bold> 0.4–0.8(–1.0) cm long, greenish to yellowish, densely pilose to villous, with transparent uniseriate trichome. <bold><italic>Inflorescence</italic></bold> axillary, a reduced cyme of 1–2-flowers; bracts 3, foliaceous, narrowly lanceolate to lanceolate-ovate, 4.0–5.5(–7.0) × 1.2–1.8(–2.2) cm, greenish to yellow-green, often with maroon maculation; apex long-acuminate, base attenuate; margin serrate, mainly toward the apex; midrib prominent; indumentum sericeous to villous; outer bracts usually concealing the inner bracts and calyx; pedicels 4–10 mm long, with reddish glands below the floral tube. <bold><italic>Calyx</italic></bold> lobes subequal to unequal, narrowly lanceolate, 2.7–3.5 × 0.2–0.5 cm, light green to cream-green, becoming whitish distally, densely covered with long, hyaline, uniseriate eglandular trichomes, forming a sericeous-villous indumentum, margins subentire. <bold><italic>Corolla</italic></bold> 6.0–6.5 cm long, 16–17 mm at the widest point (apex), bilabiate, slightly curved, narrow at the base and gradually expanding toward the mid-upper portion, not ventricose; lower lobe narrowly ovate-triangular, patent, 14–15 mm long, 5–6 mm wide at base, densely covered with capitate-glandular trichomes, with a dark maroon-purple basal blotch; lateral and upper lobes fused into a hood; lateral lobes completely reflexed, triangular to semi-ovate, ca. 20 mm long; upper lobes fused, 8–10 mm wide, 9–10 mm long, apex bilobed, each lobe shortly acute to rounded; outer surface densely covered with long, hyaline, uniseriate, eglandular trichomes, forming a sericeous-villous indumentum, inner surface pilose and with glandular trichomes, white to cream-white, with two dark purple longitudinal bands parallel to the axis of the corolla tube, originating near the dorsal lobe and extending for 28–31 mm, frequently converging toward the base of the lower lip. <bold><italic>Stamens</italic></bold> 4; filaments 5.9–6.0 cm long, adnate to the base of the corolla tube for ca. 1 mm long, white, glabrous proximally, distally bearing transparent uniseriate trichomes and capitate-glandular indumentum; anthers ca. 3 × 2 mm, subquadrate, included within the corolla tube; stamens exserted during the male phase of anthesis. Nectary consisting of a single, irregularly lobed dorsal gland, glabrous, 3.0–3.2 mm high. <bold><italic>Ovary</italic></bold> 5–5.3 × 3.5–4.0 mm, densely tomentose, with transparent uniseriate trichomes; style reddish, proximally with transparent uniseriate trichomes, distally sparsely bearing capitate-glandular trichomes; stigma stomatomorphic, papillose, included within the corolla tube. <bold><italic>Fruits</italic></bold> oblong to ovoid, ca. 1.4 × 1.0 cm, densely hirsute; seeds ellipsoid, brown, ca. 1.5–1.8 mm long.</p></tp:treatment-sec><tp:treatment-sec sec-type="Phenology"><title>Phenology.</title><p>According to the herbarium specimens studied, they were collected with flowers in the months of August, October, November and January, and with fruits in November..</p></tp:treatment-sec><tp:treatment-sec sec-type="Etymology"><title>Etymology.</title><p>The specific epithet puipuiense refers to the Bosque de Protección Pui Pui, located in the central rainforest of Peru.</p></tp:treatment-sec><tp:treatment-sec sec-type="Distribution and preliminary assessment of conservation status"><title>Distribution and preliminary assessment of conservation status.</title><p><italic><tp:taxon-name><tp:taxon-name-part taxon-name-part-type="genus" reg="Columnea">Columnea</tp:taxon-name-part> <tp:taxon-name-part taxon-name-part-type="species" reg="puipuiense">puipuiense</tp:taxon-name-part></tp:taxon-name></italic> occurs in the Bosque de Protección Pui Pui, Junin Department, Peru, where it inhabits primary montane forest on rocky slopes. The substrate is characterized by a thin humus layer overlying semi-decomposed organic matter. The understory is dominated by herbaceous ferns, with associated species of <tp:taxon-name><tp:taxon-name-part taxon-name-part-type="family" reg="Rubiaceae">Rubiaceae</tp:taxon-name-part></tp:taxon-name>, <tp:taxon-name><tp:taxon-name-part taxon-name-part-type="family" reg="Melastomataceae">Melastomataceae</tp:taxon-name-part></tp:taxon-name>, and <tp:taxon-name><tp:taxon-name-part taxon-name-part-type="family" reg="Poaceae">Poaceae</tp:taxon-name-part></tp:taxon-name> (<italic><tp:taxon-name><tp:taxon-name-part taxon-name-part-type="genus" reg="Chusquea">Chusquea</tp:taxon-name-part></tp:taxon-name></italic> spp.), as well as slender lianas. Trees are densely covered with mosses and epiphytes. <tp:taxon-name><tp:taxon-name-part taxon-name-part-type="family" reg="Cyatheaceae">Cyatheaceae</tp:taxon-name-part></tp:taxon-name> (<italic><tp:taxon-name><tp:taxon-name-part taxon-name-part-type="genus" reg="Cyathea">Cyathea</tp:taxon-name-part></tp:taxon-name></italic> spp.), <tp:taxon-name><tp:taxon-name-part taxon-name-part-type="family" reg="Cunoniaceae">Cunoniaceae</tp:taxon-name-part></tp:taxon-name> (<italic><tp:taxon-name><tp:taxon-name-part taxon-name-part-type="genus" reg="Weinmannia">Weinmannia</tp:taxon-name-part></tp:taxon-name></italic> spp.), and <tp:taxon-name><tp:taxon-name-part taxon-name-part-type="family" reg="Alzateaceae">Alzateaceae</tp:taxon-name-part></tp:taxon-name> (<italic><tp:taxon-name><tp:taxon-name-part taxon-name-part-type="genus" reg="Alzatea">Alzatea</tp:taxon-name-part> <tp:taxon-name-part taxon-name-part-type="species" reg="verticillata">verticillata</tp:taxon-name-part></tp:taxon-name></italic> Ruiz &amp; Pav.) are particularly abundant; the latter is characterized by a fenestrate trunk, smooth, often reddish-brown bark, and a scaly rhytidome (Fig. <xref ref-type="fig" rid="F4">4</xref>).</p><p><italic><tp:taxon-name><tp:taxon-name-part taxon-name-part-type="genus" reg="Columnea">Columnea</tp:taxon-name-part> <tp:taxon-name-part taxon-name-part-type="species" reg="puipuiense">puipuiense</tp:taxon-name-part></tp:taxon-name></italic> has also be found in secondary montane forest within the buffer zone of protected natural areas in the Pasco Department, an area considered highly vulnerable due to habitat loss and forest fragmentation. <italic><tp:taxon-name><tp:taxon-name-part taxon-name-part-type="genus" reg="Columnea">Columnea</tp:taxon-name-part> <tp:taxon-name-part taxon-name-part-type="species" reg="puipuiense">puipuiense</tp:taxon-name-part></tp:taxon-name></italic> is assessed as Near Threatened (<abbrev xmlns:xlink="http://www.w3.org/1999/xlink" xlink:title="Near Threatened" xlink:type="simple">NT</abbrev>) following IUCN guidelines (2024). The species has a wide geographic range, with an Extent of Occurrence (<abbrev xmlns:xlink="http://www.w3.org/1999/xlink" xlink:title="extent of occurrence" xlink:type="simple">EOO</abbrev>) of 113,148 km<sup>2</sup> and an Area of Occupancy (<abbrev xmlns:xlink="http://www.w3.org/1999/xlink" xlink:title="area of occupancy" xlink:type="simple">AOO</abbrev>) of 12,000 km<sup>2</sup> calculated using a 2 × 2 km grid. These values are well above the thresholds for a threatened category under IUCN Criterion B. However, despite its broad distribution, the effective Area of Occupancy is smaller than the calculated <abbrev xmlns:xlink="http://www.w3.org/1999/xlink" xlink:title="area of occupancy" xlink:type="simple">AOO</abbrev> due to habitat loss and fragmentation caused by agricultural expansion, road construction, and selective logging, particularly outside protected areas. This is supported by spatially explicit analyses of forest loss that reveal persistent hotspots of high to extremely high deforestation in the central Peruvian forest (Huánuco-Pasco-Junín), overlapping buffer zones of protected areas such as the Parque Nacional Yanachaga Chemillén and the Bosque de Protección Pui Pui (<xref ref-type="bibr" rid="B10">MINAM 2026</xref>), indicating ongoing habitat degradation and fragmentation. As a result, a continuing decline in habitat quality is inferred, highlighting the importance of continued habitat monitoring.</p></tp:treatment-sec><tp:treatment-sec sec-type="Comments"><title>Comments.</title><p><italic><tp:taxon-name><tp:taxon-name-part taxon-name-part-type="genus" reg="Columnea">Columnea</tp:taxon-name-part> <tp:taxon-name-part taxon-name-part-type="species" reg="puipuiense">puipuiense</tp:taxon-name-part></tp:taxon-name></italic> is placed within <italic><tp:taxon-name><tp:taxon-name-part taxon-name-part-type="genus" reg="Columnea">Columnea</tp:taxon-name-part></tp:taxon-name></italic>, and is closely allied to <italic><tp:taxon-name><tp:taxon-name-part taxon-name-part-type="genus" reg="Columnea">Columnea</tp:taxon-name-part> <tp:taxon-name-part taxon-name-part-type="species" reg="albiflora">albiflora</tp:taxon-name-part></tp:taxon-name></italic>, <italic><tp:taxon-name><tp:taxon-name-part taxon-name-part-type="genus" reg="Columnea">C.</tp:taxon-name-part> <tp:taxon-name-part taxon-name-part-type="species" reg="medicinalis">medicinalis</tp:taxon-name-part></tp:taxon-name></italic> and <italic><tp:taxon-name><tp:taxon-name-part taxon-name-part-type="genus" reg="Columnea">C.</tp:taxon-name-part> <tp:taxon-name-part taxon-name-part-type="species" reg="tessmannii">tessmannii</tp:taxon-name-part></tp:taxon-name></italic> based on its epiphytic habit, strongly anisophyllous leaves, and elongate tubular corolla. However, it is distinguished by a combination of vegetative and floral characters.</p><p>Vegetatively, <italic><tp:taxon-name><tp:taxon-name-part taxon-name-part-type="genus" reg="Columnea">Columnea</tp:taxon-name-part> <tp:taxon-name-part taxon-name-part-type="species" reg="puipuiense">puipuiense</tp:taxon-name-part></tp:taxon-name></italic> is characterized by an abaxial leaf surface that is olive green and distinctly discolorous, with maroon-red coloration concentrated toward the apex and margins (Fig. <xref ref-type="fig" rid="F2">2A</xref>). This contrasts with the usually uniformly pale yellowish green abaxial surface with reddish primary and secondary veins in <italic><tp:taxon-name><tp:taxon-name-part taxon-name-part-type="genus" reg="Columnea">C.</tp:taxon-name-part> <tp:taxon-name-part taxon-name-part-type="species" reg="albiflora">albiflora</tp:taxon-name-part></tp:taxon-name></italic>, and a uniformly violet to purple abaxial leaf surface in <italic><tp:taxon-name><tp:taxon-name-part taxon-name-part-type="genus" reg="Columnea">C.</tp:taxon-name-part> <tp:taxon-name-part taxon-name-part-type="species" reg="tessmannii">tessmannii</tp:taxon-name-part></tp:taxon-name></italic>.</p><p>Floral morphology provides additional distinguishing characters. The corolla <italic><tp:taxon-name><tp:taxon-name-part taxon-name-part-type="genus" reg="Columnea">Columnea</tp:taxon-name-part> <tp:taxon-name-part taxon-name-part-type="species" reg="puipuiense">puipuiense</tp:taxon-name-part></tp:taxon-name></italic> is consistently white to cream-white (Fig. <xref ref-type="fig" rid="F2">2D–F</xref>), differing from the yellow corolla of <italic><tp:taxon-name><tp:taxon-name-part taxon-name-part-type="genus" reg="Columnea">C.</tp:taxon-name-part> <tp:taxon-name-part taxon-name-part-type="species" reg="tessmannii">tessmannii</tp:taxon-name-part></tp:taxon-name></italic> and from the variable coloration (white, cream, or yellow with orange lobes) observed in <italic><tp:taxon-name><tp:taxon-name-part taxon-name-part-type="genus" reg="Columnea">C.</tp:taxon-name-part> <tp:taxon-name-part taxon-name-part-type="species" reg="medicinalis">medicinalis</tp:taxon-name-part></tp:taxon-name></italic>. Also, the corolla indumentum is distinctive, being densely distributed throughout the entire length of the tube and composed of long, hyaline, uniseriate, eglandular trichomes, forming a uniform sericeous-villous indumentum (Fig. <xref ref-type="fig" rid="F2">2D–F</xref>). In contrast, <italic><tp:taxon-name><tp:taxon-name-part taxon-name-part-type="genus" reg="Columnea">C.</tp:taxon-name-part> <tp:taxon-name-part taxon-name-part-type="species" reg="albiflora">albiflora</tp:taxon-name-part></tp:taxon-name></italic> exhibits a sericeous indumentum, whereas in <italic><tp:taxon-name><tp:taxon-name-part taxon-name-part-type="genus" reg="Columnea">C.</tp:taxon-name-part> <tp:taxon-name-part taxon-name-part-type="species" reg="tessmannii">tessmannii</tp:taxon-name-part></tp:taxon-name></italic> the indumentum is sericeous-villous but restricted to the upper portion of the corolla.</p><p>The morphology of the corolla lobes also clearly separates the species. <italic><tp:taxon-name><tp:taxon-name-part taxon-name-part-type="genus" reg="Columnea">Columnea</tp:taxon-name-part> <tp:taxon-name-part taxon-name-part-type="species" reg="puipuiense">puipuiense</tp:taxon-name-part></tp:taxon-name></italic> has corolla lateral lobes reflexed (Fig. <xref ref-type="fig" rid="F2">2F</xref>), in contrast to the spreading lobes observed in <italic><tp:taxon-name><tp:taxon-name-part taxon-name-part-type="genus" reg="Columnea">C.</tp:taxon-name-part> <tp:taxon-name-part taxon-name-part-type="species" reg="albiflora">albiflora</tp:taxon-name-part></tp:taxon-name></italic>, <italic><tp:taxon-name><tp:taxon-name-part taxon-name-part-type="genus" reg="Columnea">C.</tp:taxon-name-part> <tp:taxon-name-part taxon-name-part-type="species" reg="tessmannii">tessmannii</tp:taxon-name-part></tp:taxon-name></italic>, and <italic><tp:taxon-name><tp:taxon-name-part taxon-name-part-type="genus" reg="Columnea">C.</tp:taxon-name-part> <tp:taxon-name-part taxon-name-part-type="species" reg="medicinalis">medicinalis</tp:taxon-name-part></tp:taxon-name></italic>. In addition, the corolla ventral lobe is narrowly ovate-triangular, patent, and cream-white (Fig. <xref ref-type="fig" rid="F2">2D, E</xref>), differing from the ovate and reflexed lobe in <italic><tp:taxon-name><tp:taxon-name-part taxon-name-part-type="genus" reg="Columnea">C.</tp:taxon-name-part> <tp:taxon-name-part taxon-name-part-type="species" reg="albiflora">albiflora</tp:taxon-name-part></tp:taxon-name></italic>, the ovate-lanceolate and reflexed lobe in <italic><tp:taxon-name><tp:taxon-name-part taxon-name-part-type="genus" reg="Columnea">C.</tp:taxon-name-part> <tp:taxon-name-part taxon-name-part-type="species" reg="tessmannii">tessmannii</tp:taxon-name-part></tp:taxon-name></italic>, and the lanceolate and reflexed lobe in <italic><tp:taxon-name><tp:taxon-name-part taxon-name-part-type="genus" reg="Columnea">C.</tp:taxon-name-part> <tp:taxon-name-part taxon-name-part-type="species" reg="medicinalis">medicinalis</tp:taxon-name-part></tp:taxon-name></italic>.</p><p>In summary, <italic><tp:taxon-name><tp:taxon-name-part taxon-name-part-type="genus" reg="Columnea">Columnea</tp:taxon-name-part> <tp:taxon-name-part taxon-name-part-type="species" reg="puipuiense">puipuiense</tp:taxon-name-part></tp:taxon-name></italic> is distinguished by a combination of morphological characters, among which the most notable area the corolla color, white to cream-white; the outer surface of the corolla tube, densely covered with long, hyaline, uniseriate, and eglandular trichomes, forming a sericeous-villous indumentum (Fig. <xref ref-type="fig" rid="F2">2D–F</xref>); and the corolla lateral lobes completely reflexed (Fig. <xref ref-type="fig" rid="F2">2F</xref>). It also has an olive-green distinctly discolorous abaxial leaf surface, frequently with maroon-red apices and margins, as well as additional spots of the same color, especially toward the apex and margins (Fig. <xref ref-type="fig" rid="F2">2A</xref>). The diagnostic characters distinguishing <italic><tp:taxon-name><tp:taxon-name-part taxon-name-part-type="genus" reg="Columnea">Columnea</tp:taxon-name-part> <tp:taxon-name-part taxon-name-part-type="species" reg="puipuiense">puipuiense</tp:taxon-name-part></tp:taxon-name></italic> from its similar species are detailed in Table <xref ref-type="table" rid="T1">1</xref>.</p><table-wrap id="T1" position="float" orientation="portrait"><label>Table 1.</label><caption><p>Comparison of <italic><tp:taxon-name><tp:taxon-name-part taxon-name-part-type="genus" reg="Columnea">Columnea</tp:taxon-name-part> <tp:taxon-name-part taxon-name-part-type="species" reg="puipuiense">puipuiense</tp:taxon-name-part></tp:taxon-name></italic> with morphological similar species.</p></caption><table><tbody><tr><th rowspan="1" colspan="1">Character</th><th rowspan="1" colspan="1">
                    <italic>
                      <tp:taxon-name><tp:taxon-name-part taxon-name-part-type="genus" reg="Columnea">Columnea</tp:taxon-name-part> <tp:taxon-name-part taxon-name-part-type="species" reg="puipuiense">puipuiense</tp:taxon-name-part></tp:taxon-name>
                    </italic>
                  </th><th rowspan="1" colspan="1">
                    <italic>
                      <tp:taxon-name><tp:taxon-name-part taxon-name-part-type="genus" reg="Columnea">Columnea</tp:taxon-name-part> <tp:taxon-name-part taxon-name-part-type="species" reg="albiflora">albiflora</tp:taxon-name-part></tp:taxon-name>
                    </italic>
                  </th><th rowspan="1" colspan="1">
                    <italic>
                      <tp:taxon-name><tp:taxon-name-part taxon-name-part-type="genus" reg="Columnea">Columnea</tp:taxon-name-part> <tp:taxon-name-part taxon-name-part-type="species" reg="tessmannii">tessmannii</tp:taxon-name-part></tp:taxon-name>
                    </italic>
                  </th><th rowspan="1" colspan="1">
                    <italic>
                      <tp:taxon-name><tp:taxon-name-part taxon-name-part-type="genus" reg="Columnea">Columnea</tp:taxon-name-part> <tp:taxon-name-part taxon-name-part-type="species" reg="medicinalis">medicinalis</tp:taxon-name-part></tp:taxon-name>
                    </italic>
                  </th></tr><tr><td rowspan="1" colspan="1">
                    <bold>Leaf blade shape</bold>
                  </td><td rowspan="1" colspan="1">Elliptic-lanceolate to oblanceolate</td><td rowspan="1" colspan="1">Oblanceolate to falcate</td><td rowspan="1" colspan="1">Slightly falcate</td><td rowspan="1" colspan="1">Elliptic</td></tr><tr><td rowspan="1" colspan="1">
                    <bold>Abaxial leaf surface</bold>
                  </td><td rowspan="1" colspan="1">Olive-green, distinctly discolorous, with maroon-red coloration at the apex and margins</td><td rowspan="1" colspan="1">Pale green, usually uniform</td><td rowspan="1" colspan="1">Generally violet to purple</td><td rowspan="1" colspan="1">Green with reddish-brown tones</td></tr><tr><td rowspan="1" colspan="1">
                    <bold>Calyx lobes</bold>
                  </td><td rowspan="1" colspan="1">Narrowly lanceolate, light green to cream-green</td><td rowspan="1" colspan="1">Lanceolate</td><td rowspan="1" colspan="1">Narrowly lanceolate</td><td rowspan="1" colspan="1">Lanceolate</td></tr><tr><td rowspan="1" colspan="1">
                    <bold>Corolla length</bold>
                  </td><td rowspan="1" colspan="1">5.8–6 cm</td><td rowspan="1" colspan="1">5–7 cm</td><td rowspan="1" colspan="1">ca. 6.1 cm</td><td rowspan="1" colspan="1">5.0–6.6 cm</td></tr><tr><td rowspan="1" colspan="1">
                    <bold>Corolla indumentum</bold>
                  </td><td rowspan="1" colspan="1">Densely covered throughout its entire length with long, hyaline, uniseriate eglandular trichomes (sericeous-villous)</td><td rowspan="1" colspan="1">Sericeous externally</td><td rowspan="1" colspan="1">Sericeous-villous, mostly apical</td><td rowspan="1" colspan="1">Sericeous, internally glabrous</td></tr><tr><td rowspan="1" colspan="1">
                    <bold>Corolla color</bold>
                  </td><td rowspan="1" colspan="1">White to cream-white</td><td rowspan="1" colspan="1">White</td><td rowspan="1" colspan="1">Yellowish to greenish</td><td rowspan="1" colspan="1">White to cream</td></tr><tr><td rowspan="1" colspan="1">
                    <bold>Lateral corolla lobes</bold>
                  </td><td rowspan="1" colspan="1">Reflexed</td><td rowspan="1" colspan="1">Spreading</td><td rowspan="1" colspan="1">Semi-ovate, patent</td><td rowspan="1" colspan="1">Triangular</td></tr><tr><td rowspan="1" colspan="1">
                    <bold>Ventral corolla lobe</bold>
                  </td><td rowspan="1" colspan="1">Narrowly ovate-triangular</td><td rowspan="1" colspan="1">Ovate</td><td rowspan="1" colspan="1">Ovate-lanceolate</td><td rowspan="1" colspan="1">Lanceolate</td></tr></tbody></table></table-wrap></tp:treatment-sec><tp:treatment-sec sec-type="Additional specimen examined"><title>Additional specimen examined.</title><p>Peru • Pasco: Prov. Oxapampa, Dist. Chontabamba, carretera Chontabamba a la Suiza, bosque secundario montano zona de amortiguamiento, <named-content xmlns:xlink="http://www.w3.org/1999/xlink" content-type="dwc:verbatimCoordinates" xlink:type="simple">10°33'42"S, 75°27'23"W</named-content>, 2100 m, 11 Nov. 2004 (fl.), <italic>A. Monteagudo, A. Peña, R. Francis. C. Arias &amp; C. Rojas 7645</italic> (AMAZ, <named-content xmlns:xlink="http://www.w3.org/1999/xlink" content-type="dwc:institutional_code" xlink:title="Herbario Selva Central Oxapampa - estación biológica del Jardín Botánico de Missouri" xlink:href="https://scientific-collections.gbif.org/institution/ca875f25-84c9-4c6a-96f2-336157596a14" xlink:type="simple">HOXA</named-content>!, HUT, <named-content xmlns:xlink="http://www.w3.org/1999/xlink" content-type="dwc:institutional_code" xlink:title="Missouri Botanical Garden" xlink:href="https://scientific-collections.gbif.org/institution/1be3aa67-8f90-4309-92f4-bd55426a8c09" xlink:type="simple">MO</named-content>, MOL-F, <named-content xmlns:xlink="http://www.w3.org/1999/xlink" content-type="dwc:institutional_code" xlink:title="Universiti Sains Malaysia" xlink:href="https://scientific-collections.gbif.org/institution/8c80ea8f-261e-47bf-bc83-1c809bac9fbb" xlink:type="simple">USM</named-content>!). • Prov. Oxapampa, Dist. Chontabamba, fundo Muller, bosque secundario sobre suelo rocoso, <named-content xmlns:xlink="http://www.w3.org/1999/xlink" content-type="dwc:verbatimCoordinates" xlink:type="simple">10°35'17"S, 75°27'54"W</named-content>, 2294 m, 25 nov. 2019 (fl., fr.), <italic>L. Valenzuela &amp; A. Peña 13969</italic> (<named-content xmlns:xlink="http://www.w3.org/1999/xlink" content-type="dwc:institutional_code" xlink:title="Herbario Selva Central Oxapampa - estación biológica del Jardín Botánico de Missouri" xlink:href="https://scientific-collections.gbif.org/institution/ca875f25-84c9-4c6a-96f2-336157596a14" xlink:type="simple">HOXA</named-content>!). • Prov. Oxapampa, Dist. Chontabamba, Ulcumano Lodge, bosque primario parcialmente intervenido, <named-content xmlns:xlink="http://www.w3.org/1999/xlink" content-type="dwc:verbatimCoordinates" xlink:type="simple">10°38'16.812"S, 75°26'4.819"W</named-content>, 2232 m, 7 Oct. 2025 (fl.), <italic>R. Vásquez, R. Rojas, E. Pinche &amp; J. Flores 51093</italic> (<named-content xmlns:xlink="http://www.w3.org/1999/xlink" content-type="dwc:institutional_code" xlink:title="Herbario Selva Central Oxapampa - estación biológica del Jardín Botánico de Missouri" xlink:href="https://scientific-collections.gbif.org/institution/ca875f25-84c9-4c6a-96f2-336157596a14" xlink:type="simple">HOXA</named-content>!, <named-content xmlns:xlink="http://www.w3.org/1999/xlink" content-type="dwc:institutional_code" xlink:title="Missouri Botanical Garden" xlink:href="https://scientific-collections.gbif.org/institution/1be3aa67-8f90-4309-92f4-bd55426a8c09" xlink:type="simple">MO</named-content>!, <named-content xmlns:xlink="http://www.w3.org/1999/xlink" content-type="dwc:institutional_code" xlink:title="Universiti Sains Malaysia" xlink:href="https://scientific-collections.gbif.org/institution/8c80ea8f-261e-47bf-bc83-1c809bac9fbb" xlink:type="simple">USM</named-content>!).</p></tp:treatment-sec><tp:treatment-sec><!--Section generated to contain objects referenced in tp:taxon-treatment.--><fig id="F4" position="float" orientation="portrait"><object-id xmlns:xlink="http://www.w3.org/1999/xlink" content-type="doi" xlink:type="simple">10.3897/phytokeys.275.187262.figure4</object-id><object-id xmlns:xlink="http://www.w3.org/1999/xlink" content-type="arpha" xlink:type="simple">61F878A9-EB91-5BB7-A9E6-A6A5604843D2</object-id><label>Figure 4.</label><caption><p>Landscapes of the Bosque de Protección Pui Pui. <bold>A</bold>. Waterfall at Valle Encantado, 1.5 km from marker 03; <bold>B</bold>. Antay valley sector; <bold>C</bold>. <italic><tp:taxon-name><tp:taxon-name-part taxon-name-part-type="genus" reg="Welfia">Welfia</tp:taxon-name-part> <tp:taxon-name-part taxon-name-part-type="species" reg="alfredii">alfredii</tp:taxon-name-part></tp:taxon-name></italic> A.J. Hend. &amp; Villalba (<tp:taxon-name><tp:taxon-name-part taxon-name-part-type="family" reg="Arecaceae">Arecaceae</tp:taxon-name-part></tp:taxon-name>); <bold>D</bold>. Rocky cliffs in the Antay Valley sector. <bold>A–D</bold> Photos by Rodolfo Vásquez.</p></caption><graphic xmlns:xlink="http://www.w3.org/1999/xlink" xlink:href="phytokeys-275-047_article-187262__-g004.jpg" id="oo_1650870.jpg" position="float" orientation="portrait" xlink:type="simple"><uri content-type="original_file" xlink:type="simple">https://binary.pensoft.net/fig/1650870</uri></graphic></fig></tp:treatment-sec><ref-list><ref id="B10"><mixed-citation xmlns:xlink="http://www.w3.org/1999/xlink" xlink:type="simple">MINAM [Ministerio del Ambiente del Perú] (2026) GEOBOSQUES: pérdida de cobertura boscosa 2001–2024 [base de datos geoespacial]. <ext-link xlink:href="https://geobosques.minam.gob.pe/geobosque/view/perdida.php" ext-link-type="uri" xlink:type="simple">https://geobosques.minam.gob.pe/geobosque/view/perdida.php</ext-link> [Accessed 5 April 2026]</mixed-citation></ref></ref-list></tp:taxon-treatment>
