# Supplementary material for: Taxonomic novelties in Columnea (Gesneriaceae) from Peru: Two new species from the Bosque de Protección Pui Pui
Source: PhytoKeys. 2026 May 19;275:47–60. doi: 10.3897/phytokeys.275.187262 (PMC13213385; doi:10.3897/phytokeys.275.187262)
Supplement: XML Treatment for Columnea valenzuelai [file phytokeys.275.187262-treatment2.xml]

<!DOCTYPE tp:taxon-treatment
  PUBLIC "-//TaxonX//DTD Taxonomic Treatment Publishing DTD v0 20100105//EN" "tax-treatment-NSO.dtd">
<tp:taxon-treatment xmlns:tp="http://www.plazi.org/taxpub"><tp:treatment-meta><kwd-group><label>Taxon classification</label><kwd>
              <named-content content-type="kingdom">
                <named-content content-type="taxon-name">
                  <named-content content-type="kingdom">Plantae</named-content>
                </named-content>
              </named-content>
            </kwd><kwd>
              <named-content content-type="order">Lamiales</named-content>
            </kwd><kwd>
              <named-content content-type="family">Gesneriaceae</named-content>
            </kwd></kwd-group><mixed-citation publication-type="journal"><person-group><name><surname>Rojas Gonzáles</surname><given-names>Rocío del Pilar</given-names></name><name><surname>Vásquez Martínez</surname><given-names>Rodolfo</given-names></name><name><surname>Pinche Shareva</surname><given-names>Elmes</given-names></name></person-group><article-title>Taxonomic novelties in <italic><tp:taxon-name><tp:taxon-name-part taxon-name-part-type="genus" reg="Columnea">Columnea</tp:taxon-name-part></tp:taxon-name></italic> (<tp:taxon-name><tp:taxon-name-part taxon-name-part-type="family" reg="Gesneriaceae">Gesneriaceae</tp:taxon-name-part></tp:taxon-name>) from Peru: Two new species from the Bosque de Protección Pui Pui</article-title><source>PhytoKeys</source><day>19</day><month>05</month><year>2026</year><volume>275</volume><fpage>47</fpage><lpage>60</lpage><pub-id pub-id-type="doi">10.3897/phytokeys.275.187262</pub-id></mixed-citation></tp:treatment-meta><tp:nomenclature><tp:taxon-name><object-id xmlns:xlink="http://www.w3.org/1999/xlink" content-type="arpha" xlink:type="simple">09580349-2011-583E-B134-16F0DAE3F295</object-id>
                		<tp:taxon-name-part taxon-name-part-type="genus" reg="Columnea">Columnea</tp:taxon-name-part> <tp:taxon-name-part taxon-name-part-type="species" reg="valenzuelai">valenzuelai</tp:taxon-name-part>
                	
                		<object-id xmlns:xlink="http://www.w3.org/1999/xlink" content-type="ipni" xlink:type="simple">urn:lsid:ipni.org:names:77380395-1</object-id>
                	</tp:taxon-name><tp:taxon-authority>R.Rojas &amp; Vásquez</tp:taxon-authority><tp:taxon-status xmlns:xlink="http://www.w3.org/1999/xlink" xlink:type="simple">sp. nov.</tp:taxon-status><xref ref-type="fig" rid="F3">Fig. 3</xref></tp:nomenclature><tp:treatment-sec sec-type="Type"><title>Type.</title><p>Peru • Junín: Prov. Concepción, Dist. Andamarca, Bosque de Protección Pui Pui, bosque montano alto, suelo arenoso con abundante materia orgánica con turba. <named-content xmlns:xlink="http://www.w3.org/1999/xlink" content-type="dwc:verbatimCoordinates" xlink:type="simple">11°18'11.6"S, 74°58'57.0"W</named-content>, 3332 m, 26 Sep. 2021 (fl.), <italic>L. Valenzuela, E. Pinche, A. García &amp; A. Pariachi 39996</italic> (holotype: <named-content xmlns:xlink="http://www.w3.org/1999/xlink" content-type="dwc:institutional_code" xlink:title="Herbario Selva Central Oxapampa - estación biológica del Jardín Botánico de Missouri" xlink:href="https://scientific-collections.gbif.org/institution/ca875f25-84c9-4c6a-96f2-336157596a14" xlink:type="simple">HOXA</named-content>! [HOXA079063]; isotypes: <named-content xmlns:xlink="http://www.w3.org/1999/xlink" content-type="dwc:institutional_code" xlink:title="Missouri Botanical Garden" xlink:href="https://scientific-collections.gbif.org/institution/1be3aa67-8f90-4309-92f4-bd55426a8c09" xlink:type="simple">MO</named-content>, <named-content xmlns:xlink="http://www.w3.org/1999/xlink" content-type="dwc:institutional_code" xlink:title="Universiti Sains Malaysia" xlink:href="https://scientific-collections.gbif.org/institution/8c80ea8f-261e-47bf-bc83-1c809bac9fbb" xlink:type="simple">USM</named-content>!, MOL-F!).</p><fig id="F3" position="float" orientation="portrait"><object-id xmlns:xlink="http://www.w3.org/1999/xlink" content-type="doi" xlink:type="simple">10.3897/phytokeys.275.187262.figure3</object-id><object-id xmlns:xlink="http://www.w3.org/1999/xlink" content-type="arpha" xlink:type="simple">C4403625-28A6-586B-AEDE-9A16C9CEB6F0</object-id><label>Figure 3.</label><caption><p><italic><tp:taxon-name><tp:taxon-name-part taxon-name-part-type="genus" reg="Columnea">Columnea</tp:taxon-name-part> <tp:taxon-name-part taxon-name-part-type="species" reg="valenzuelai">valenzuelai</tp:taxon-name-part></tp:taxon-name></italic> R.Rojas &amp; Vásquez. <bold>A</bold>. Habit; <bold>B</bold>. Abaxial leaf surface; <bold>C</bold>. Immature floral bud; <bold>D</bold>. Corolla; <bold>E</bold>. Corolla lobes; <bold>F</bold>. Lateral corolla portion; <bold>G</bold>. Style and stigma: ovary showing the nectary (<bold>g1</bold>) (<bold>A, B</bold>, <bold>F, G, g1</bold> from L. Valenzuela et al. 39996; <bold>C–E</bold> from L. Valenzuela et al. 28516). Photos by Luis Valenzuela. Plate prepared by Rocío Rojas (<bold>A</bold>, <bold>F</bold>, <bold>G</bold>, <bold>g1</bold>).</p></caption><graphic xmlns:xlink="http://www.w3.org/1999/xlink" xlink:href="phytokeys-275-047_article-187262__-g003.jpg" id="oo_1650869.jpg" position="float" orientation="portrait" xlink:type="simple"><uri content-type="original_file" xlink:type="simple">https://binary.pensoft.net/fig/1650869</uri></graphic></fig><fig id="F4" position="float" orientation="portrait"><object-id xmlns:xlink="http://www.w3.org/1999/xlink" content-type="doi" xlink:type="simple">10.3897/phytokeys.275.187262.figure4</object-id><object-id xmlns:xlink="http://www.w3.org/1999/xlink" content-type="arpha" xlink:type="simple">61F878A9-EB91-5BB7-A9E6-A6A5604843D2</object-id><label>Figure 4.</label><caption><p>Landscapes of the Bosque de Protección Pui Pui. <bold>A</bold>. Waterfall at Valle Encantado, 1.5 km from marker 03; <bold>B</bold>. Antay valley sector; <bold>C</bold>. <italic><tp:taxon-name><tp:taxon-name-part taxon-name-part-type="genus" reg="Welfia">Welfia</tp:taxon-name-part> <tp:taxon-name-part taxon-name-part-type="species" reg="alfredii">alfredii</tp:taxon-name-part></tp:taxon-name></italic> A.J. Hend. &amp; Villalba (<tp:taxon-name><tp:taxon-name-part taxon-name-part-type="family" reg="Arecaceae">Arecaceae</tp:taxon-name-part></tp:taxon-name>); <bold>D</bold>. Rocky cliffs in the Antay Valley sector. <bold>A–D</bold> Photos by Rodolfo Vásquez.</p></caption><graphic xmlns:xlink="http://www.w3.org/1999/xlink" xlink:href="phytokeys-275-047_article-187262__-g004.jpg" id="oo_1650870.jpg" position="float" orientation="portrait" xlink:type="simple"><uri content-type="original_file" xlink:type="simple">https://binary.pensoft.net/fig/1650870</uri></graphic></fig></tp:treatment-sec><tp:treatment-sec sec-type="Diagnosis"><title>Diagnosis.</title><p><italic><tp:taxon-name><tp:taxon-name-part taxon-name-part-type="genus" reg="Columnea">Columnea</tp:taxon-name-part> <tp:taxon-name-part taxon-name-part-type="species" reg="valenzuelai">valenzuelai</tp:taxon-name-part></tp:taxon-name></italic> differs from <italic><tp:taxon-name><tp:taxon-name-part taxon-name-part-type="genus" reg="Columnea">Columnea</tp:taxon-name-part> <tp:taxon-name-part taxon-name-part-type="species" reg="strigosa">strigosa</tp:taxon-name-part></tp:taxon-name></italic> Benth. and <italic><tp:taxon-name><tp:taxon-name-part taxon-name-part-type="genus" reg="Columnea">Columnea</tp:taxon-name-part> <tp:taxon-name-part taxon-name-part-type="species" reg="oblongifolia">oblongifolia</tp:taxon-name-part></tp:taxon-name></italic> Rusby; however, it is distinguished by corollas 8.5–9.5 cm long, corolla uniformly yellow with a yellow limb (vs. 2.8–9.5 cm long, orange to reddish-orange with a yellow limb in <italic><tp:taxon-name><tp:taxon-name-part taxon-name-part-type="genus" reg="Columnea">C.</tp:taxon-name-part> <tp:taxon-name-part taxon-name-part-type="species" reg="strigosa">strigosa</tp:taxon-name-part></tp:taxon-name></italic>; 4.0–6.5 cm long, yellow or purplish-red with a yellow limb in <italic><tp:taxon-name><tp:taxon-name-part taxon-name-part-type="genus" reg="Columnea">C.</tp:taxon-name-part> <tp:taxon-name-part taxon-name-part-type="species" reg="oblongifolia">oblongifolia</tp:taxon-name-part></tp:taxon-name></italic>); pedicels 6.5–13.0 cm long (vs. 1.5–30.0 cm long in <italic><tp:taxon-name><tp:taxon-name-part taxon-name-part-type="genus" reg="Columnea">C.</tp:taxon-name-part> <tp:taxon-name-part taxon-name-part-type="species" reg="strigosa">strigosa</tp:taxon-name-part></tp:taxon-name></italic>; 2.9–9.0 cm long in <italic><tp:taxon-name><tp:taxon-name-part taxon-name-part-type="genus" reg="Columnea">C.</tp:taxon-name-part> <tp:taxon-name-part taxon-name-part-type="species" reg="oblongifolia">oblongifolia</tp:taxon-name-part></tp:taxon-name></italic>), a densely tomentose ovary (vs. villous to sericeous in <italic><tp:taxon-name><tp:taxon-name-part taxon-name-part-type="genus" reg="Columnea">C.</tp:taxon-name-part> <tp:taxon-name-part taxon-name-part-type="species" reg="strigosa">strigosa</tp:taxon-name-part></tp:taxon-name></italic>; tomentose in <italic><tp:taxon-name><tp:taxon-name-part taxon-name-part-type="genus" reg="Columnea">C.</tp:taxon-name-part> <tp:taxon-name-part taxon-name-part-type="species" reg="oblongifolia">oblongifolia</tp:taxon-name-part></tp:taxon-name></italic>); and a nectary composed of five free glands, with the two dorsal glands enlarged (vs. variable, from five free glands to two dorsal glands connate in <italic><tp:taxon-name><tp:taxon-name-part taxon-name-part-type="genus" reg="Columnea">C.</tp:taxon-name-part> <tp:taxon-name-part taxon-name-part-type="species" reg="strigosa">strigosa</tp:taxon-name-part></tp:taxon-name></italic>; consistently with two dorsal glands connate in <italic><tp:taxon-name><tp:taxon-name-part taxon-name-part-type="genus" reg="Columnea">C.</tp:taxon-name-part> <tp:taxon-name-part taxon-name-part-type="species" reg="oblongifolia">oblongifolia</tp:taxon-name-part></tp:taxon-name></italic>).</p></tp:treatment-sec><tp:treatment-sec sec-type="Description"><title>Description.</title><p>Suffrutescent epiphytic or terrestrial subshrub, with scandent to ascending shoots. <bold><italic>Stems</italic></bold> to 3 m tall, 4.6–5.1 mm in diam., terete, proximally smooth, and glabrescent, distally pilose; internodes 2.0–6.0 cm long, limited to apex of shoots; internodes slightly swollen, leaf scars raised. <bold><italic>Leaves</italic></bold> opposite, generally clustered towards the apex of the stem, isophyllous to slightly anisophyllous; blade 1.5–13 × 1.7–5.5 cm, ovate to elliptic, apex acute to brevi-acuminate, base cuneate to obtuse, slightly oblique, adaxially green, appressed pilose to hirsute, abaxially olive green, appressed pilose to hirsute; both sides with uniseriate transparent trichomes, sericeous on veins with uniseriate hairs; lateral veins 6–8 per side; margin denticulate, margin vesture red-purple with uniseriate trichomes to glandular hairs; petioles 1.0–2.5 cm long, greenish to reddish-yellow, sericeous with transparent uniseriate trichomes to glandular hairs. <bold><italic>Inflorescences</italic></bold> reduced to 1 axillary flower. <bold><italic>Flowers</italic></bold> subtended by 1 bract, occasionally caducous, ca. 6 × 2 mm, linear, green, densely hirsute. <bold><italic>Pedicels</italic></bold> 6.5–13 cm long, pendent in the axils, sericeous with transparent uniseriate trichomes or bearing reddish glandular. <bold><italic>Calyx</italic></bold> clasping the corolla base; lobes equal to subequal, 30–46 × 15–21 mm, ovate to broadly ovate, apex acuminate, greenish, reddish centrally, externally with glandular trichomes; margin subentire to briefly denticulate (distally with 4–6 teeth per side). <bold><italic>Corolla</italic></bold> 8.5–9.5 cm long, 3.0–4.5 cm wide at widest point, 6–10(–12) mm wide before limb, 8–16 mm wide at base, tubular, ventricose, constricted at base and before limb, uniformly yellow with yellow limb; 2 dorsal lobes shortly fused, 6–6.5 × 5.5–6(–7) mm, exterior surface pilose with uniseriate transparent trichomes, interior often with glandular trichomes internally and dorsally; lateral lobes 5–6 × 5–6(–7) mm, semiorbicular, slightly reflexed; ventral lobe 5–5.5 × 5–6 mm, semiorbicular, slightly reflexed; short denticulated margin to premorse. <bold><italic>Filaments</italic></bold> 8.5–9.3 cm long, adnate to base of corolla tube for 1–2 mm, white, glabrous; anthers 3 mm long, 3 mm wide, subquadrate, included in corolla tube. Nectary of 5 free glands, two dorsal enlarged. <bold><italic>Ovary</italic></bold> ca. 10 mm long, 4–5 mm wide, densely tomentose, with uniseriate transparent trichomes; style white, with uniseriate transparent trichomes proximally and sparsely with capitate-glandular trichomes distally; stigma bilobed, papillose, included in corolla tube. <bold><italic>Fruits</italic></bold> not seen.</p></tp:treatment-sec><tp:treatment-sec sec-type="Phenology"><title>Phenology.</title><p>According to the examined herbarium specimens, flowering occurs in September and October.</p></tp:treatment-sec><tp:treatment-sec sec-type="Etymology"><title>Etymology.</title><p>The specific epithet valenzuelai honors Luis Valenzuela Gamarra, a highly active taxonomist and field botanist with strong specialization in <tp:taxon-name><tp:taxon-name-part taxon-name-part-type="family" reg="Orchidaceae">Orchidaceae</tp:taxon-name-part></tp:taxon-name> and the Andean–Amazonian flora, and a key contributor to the scientific knowledge of the central Peruvian rainforest. He actively works on the study of floristic diversity in protected natural areas of the central rainforest and has an extensive scientific output in taxonomy, ecology, and conservation.</p></tp:treatment-sec><tp:treatment-sec sec-type="Distribution and preliminary assessment of conservation status"><title>Distribution and preliminary assessment of conservation status.</title><p>One of the ecoregions within the Bosque de Protección Pui Pui is the Peruvian Yungas ecoregion, corresponding to the montane forest, commonly known as the cloud forest or high jungle, which constitutes the Amazonian portion of the landscape. Its altitudinal range extends from 1400 to 3500 meters above sea level. <italic><tp:taxon-name><tp:taxon-name-part taxon-name-part-type="genus" reg="Columnea">Columnea</tp:taxon-name-part> <tp:taxon-name-part taxon-name-part-type="species" reg="valenzuelai">valenzuelai</tp:taxon-name-part></tp:taxon-name></italic> was found at an altitude of 3300 to 3350 meters above sea level. Above 3000 meters, this cloud forest floristic composition changes markedly, characterized by <tp:taxon-name><tp:taxon-name-part taxon-name-part-type="family" reg="Asteraceae">Asteraceae</tp:taxon-name-part></tp:taxon-name> and <tp:taxon-name><tp:taxon-name-part taxon-name-part-type="family" reg="Melastomataceae">Melastomataceae</tp:taxon-name-part></tp:taxon-name> as the predominant families, followed by <tp:taxon-name><tp:taxon-name-part taxon-name-part-type="family" reg="Ericaceae">Ericaceae</tp:taxon-name-part></tp:taxon-name> and <tp:taxon-name><tp:taxon-name-part taxon-name-part-type="family" reg="Myrsinaceae">Myrsinaceae</tp:taxon-name-part></tp:taxon-name> (<xref ref-type="bibr" rid="B16">SERNANP 2019</xref>). <italic><tp:taxon-name><tp:taxon-name-part taxon-name-part-type="genus" reg="Columnea">Columnea</tp:taxon-name-part> <tp:taxon-name-part taxon-name-part-type="species" reg="valenzuelai">valenzuelai</tp:taxon-name-part></tp:taxon-name></italic> is assessed as Critically Endangered (CR) under criteria B1ab(iii) following IUCN guidelines (2024), is known only from a locality within the Bosque de Protección Pui Pui, central Peru. It has an extremely restricted geographic range, with an Extent of Occurrence (<abbrev xmlns:xlink="http://www.w3.org/1999/xlink" xlink:title="extent of occurrence" xlink:type="simple">EOO</abbrev>) of 0.305 km<sup>2</sup> and an Area of Occupancy (<abbrev xmlns:xlink="http://www.w3.org/1999/xlink" xlink:title="area of occupancy" xlink:type="simple">AOO</abbrev>) of 8 km<sup>2</sup>, calculated using a 2 × 2 km. Given its narrow distribution and the ongoing pressures affecting the habitat within and around the protected area, as supported by documented forest loss within the Bosque de Protección Pui Pui totaling 314 ha between 2001 and 2024, with persistent annual loss and recent values ranging from 6 to 16 ha/year (<xref ref-type="bibr" rid="B10">MINAM 2026</xref>), as well as by spatial analyses identifying persistent hotspots of deforestation in the central Peruvian forest (Huánuco-Pasco-Junín), which may directly affect habitat integrity, a continuing decline in the extent and quality of habitat is inferred (UICN subcriterion b(iii)). <italic><tp:taxon-name><tp:taxon-name-part taxon-name-part-type="genus" reg="Columnea">Columnea</tp:taxon-name-part> <tp:taxon-name-part taxon-name-part-type="species" reg="valenzuelai">valenzuelai</tp:taxon-name-part></tp:taxon-name></italic> inhabits humid premontane to montane forest within the Bosque de Protección Pui Pui. It grows as a climbing or scandent plant, occurring in shaded understory and along forest margins.</p></tp:treatment-sec><tp:treatment-sec sec-type="Comments"><title>Comments.</title><p><italic><tp:taxon-name><tp:taxon-name-part taxon-name-part-type="genus" reg="Columnea">Columnea</tp:taxon-name-part> <tp:taxon-name-part taxon-name-part-type="species" reg="valenzuelai">valenzuelai</tp:taxon-name-part></tp:taxon-name></italic> is morphologically similar to <italic><tp:taxon-name><tp:taxon-name-part taxon-name-part-type="genus" reg="Columnea">Columnea</tp:taxon-name-part> <tp:taxon-name-part taxon-name-part-type="species" reg="strigosa">strigosa</tp:taxon-name-part></tp:taxon-name></italic> and <italic><tp:taxon-name><tp:taxon-name-part taxon-name-part-type="genus" reg="Columnea">Columnea</tp:taxon-name-part> <tp:taxon-name-part taxon-name-part-type="species" reg="oblongifolia">oblongifolia</tp:taxon-name-part></tp:taxon-name></italic>, sharing a suffrutescent habit, often epiphytic or terrestrial, with elongate, scandent to ascending shoots, opposite, leaves clustered toward the stem apex, and a tubular, ventricose corolla. However, it is readily distinguished by a consistent set of floral and vegetative characters. Among the three species <italic><tp:taxon-name><tp:taxon-name-part taxon-name-part-type="genus" reg="Columnea">Columnea</tp:taxon-name-part> <tp:taxon-name-part taxon-name-part-type="species" reg="valenzuelai">valenzuelai</tp:taxon-name-part></tp:taxon-name></italic> is unique in its uniformly yellow corolla 8.5–9.5 cm long (Fig. <xref ref-type="fig" rid="F3">3D</xref>), whereas <italic><tp:taxon-name><tp:taxon-name-part taxon-name-part-type="genus" reg="Columnea">C.</tp:taxon-name-part> <tp:taxon-name-part taxon-name-part-type="species" reg="strigosa">strigosa</tp:taxon-name-part></tp:taxon-name></italic> displays orange to reddish-orange corollas with a yellow limb and marked variation in size (2.8–9.5 cm long), and <italic><tp:taxon-name><tp:taxon-name-part taxon-name-part-type="genus" reg="Columnea">C.</tp:taxon-name-part> <tp:taxon-name-part taxon-name-part-type="species" reg="oblongifolia">oblongifolia</tp:taxon-name-part></tp:taxon-name></italic> has shorter corollas (4.0–6.5 cm long) that are yellow or red-purple with a yellow limb and typically more clearly bilabiate. The <italic><tp:taxon-name><tp:taxon-name-part taxon-name-part-type="genus" reg="Columnea">Columnea</tp:taxon-name-part> <tp:taxon-name-part taxon-name-part-type="species" reg="valenzuelai">valenzuelai</tp:taxon-name-part></tp:taxon-name></italic> corolla is tubular and strongly ventricose (Fig. <xref ref-type="fig" rid="F3">3E</xref>), with semiorbicular lobes, contrasting with the more variable and often more deeply bilabiate corollas of <italic><tp:taxon-name><tp:taxon-name-part taxon-name-part-type="genus" reg="Columnea">C.</tp:taxon-name-part> <tp:taxon-name-part taxon-name-part-type="species" reg="strigosa">strigosa</tp:taxon-name-part></tp:taxon-name></italic> and <italic><tp:taxon-name><tp:taxon-name-part taxon-name-part-type="genus" reg="Columnea">C.</tp:taxon-name-part> <tp:taxon-name-part taxon-name-part-type="species" reg="oblongifolia">oblongifolia</tp:taxon-name-part></tp:taxon-name></italic>.</p><p>Additionally, the nectary structure provides a key diagnostic feature: <italic><tp:taxon-name><tp:taxon-name-part taxon-name-part-type="genus" reg="Columnea">Columnea</tp:taxon-name-part> <tp:taxon-name-part taxon-name-part-type="species" reg="valenzuelai">valenzuelai</tp:taxon-name-part></tp:taxon-name></italic> shows five free glands with two dorsal glands enlarged (Fig. <xref ref-type="fig" rid="F3">3G</xref>, g1), whereas <italic><tp:taxon-name><tp:taxon-name-part taxon-name-part-type="genus" reg="Columnea">C.</tp:taxon-name-part> <tp:taxon-name-part taxon-name-part-type="species" reg="strigosa">strigosa</tp:taxon-name-part></tp:taxon-name></italic> exhibits a variable nectary, ranging from five free glands to two connate dorsal glands, and <italic><tp:taxon-name><tp:taxon-name-part taxon-name-part-type="genus" reg="Columnea">C.</tp:taxon-name-part> <tp:taxon-name-part taxon-name-part-type="species" reg="oblongifolia">oblongifolia</tp:taxon-name-part></tp:taxon-name></italic> consistently presents two connate dorsal glands. This character is stable in <italic><tp:taxon-name><tp:taxon-name-part taxon-name-part-type="genus" reg="Columnea">Columnea</tp:taxon-name-part> <tp:taxon-name-part taxon-name-part-type="species" reg="valenzuelai">valenzuelai</tp:taxon-name-part></tp:taxon-name></italic> and supports its recognition as a distinct species.</p><p>In summary, the combination of corolla size and coloration, together with nectary structure, clearly distinguishes <italic><tp:taxon-name><tp:taxon-name-part taxon-name-part-type="genus" reg="Columnea">Columnea</tp:taxon-name-part> <tp:taxon-name-part taxon-name-part-type="species" reg="valenzuelai">valenzuelai</tp:taxon-name-part></tp:taxon-name></italic> from <italic><tp:taxon-name><tp:taxon-name-part taxon-name-part-type="genus" reg="Columnea">C.</tp:taxon-name-part> <tp:taxon-name-part taxon-name-part-type="species" reg="strigosa">strigosa</tp:taxon-name-part></tp:taxon-name></italic> and <italic><tp:taxon-name><tp:taxon-name-part taxon-name-part-type="genus" reg="Columnea">C.</tp:taxon-name-part> <tp:taxon-name-part taxon-name-part-type="species" reg="oblongifolia">oblongifolia</tp:taxon-name-part></tp:taxon-name></italic>. The diagnostic characters distinguishing <italic><tp:taxon-name><tp:taxon-name-part taxon-name-part-type="genus" reg="Columnea">Columnea</tp:taxon-name-part> <tp:taxon-name-part taxon-name-part-type="species" reg="valenzuelai">valenzuelai</tp:taxon-name-part></tp:taxon-name></italic> from its related species are compared in Table <xref ref-type="table" rid="T2">2</xref>.</p><table-wrap id="T2" position="float" orientation="portrait"><label>Table 2.</label><caption><p>Comparison of <italic><tp:taxon-name><tp:taxon-name-part taxon-name-part-type="genus" reg="Columnea">Columnea</tp:taxon-name-part> <tp:taxon-name-part taxon-name-part-type="species" reg="valenzuelai">valenzuelai</tp:taxon-name-part></tp:taxon-name></italic> with morphological similar species.</p></caption><table><tbody><tr><th rowspan="1" colspan="1">Character</th><th rowspan="1" colspan="1">
                    <italic>
                      <tp:taxon-name><tp:taxon-name-part taxon-name-part-type="genus" reg="Columnea">Columnea</tp:taxon-name-part> <tp:taxon-name-part taxon-name-part-type="species" reg="valenzuelai">valenzuelai</tp:taxon-name-part></tp:taxon-name>
                    </italic>
                  </th><th rowspan="1" colspan="1">
                    <italic>
                      <tp:taxon-name><tp:taxon-name-part taxon-name-part-type="genus" reg="Columnea">Columnea</tp:taxon-name-part> <tp:taxon-name-part taxon-name-part-type="species" reg="strigosa">strigosa</tp:taxon-name-part></tp:taxon-name>
                    </italic>
                  </th><th rowspan="1" colspan="1">
                    <italic>
                      <tp:taxon-name><tp:taxon-name-part taxon-name-part-type="genus" reg="Columnea">Columnea</tp:taxon-name-part> <tp:taxon-name-part taxon-name-part-type="species" reg="oblongifolia">oblongifolia</tp:taxon-name-part></tp:taxon-name>
                    </italic>
                  </th></tr><tr><td rowspan="1" colspan="1">
                    <bold>Leaf shape</bold>
                  </td><td rowspan="1" colspan="1">Ovate to elliptic</td><td rowspan="1" colspan="1">Ovate to elliptic, rarely large ovate-orbicular</td><td rowspan="1" colspan="1">Oblong to elliptic</td></tr><tr><td rowspan="1" colspan="1">
                    <bold>Number of flowers per inflorescence</bold>
                  </td><td rowspan="1" colspan="1">1</td><td rowspan="1" colspan="1">1</td><td rowspan="1" colspan="1">1</td></tr><tr><td rowspan="1" colspan="1">
                    <bold>Pedicel length</bold>
                  </td><td rowspan="1" colspan="1">6.5–13.0 cm</td><td rowspan="1" colspan="1">1.5–30.0 cm (highly variable)</td><td rowspan="1" colspan="1">2.9–9.0 cm</td></tr><tr><td rowspan="1" colspan="1">
                    <bold>Calyx lobes shape</bold>
                  </td><td rowspan="1" colspan="1">ovate to broadly ovate, acuminate</td><td rowspan="1" colspan="1">Ovate to lanceolate</td><td rowspan="1" colspan="1">Linear to lanceolate</td></tr><tr><td rowspan="1" colspan="1">
                    <bold>Calyx lobe size</bold>
                  </td><td rowspan="1" colspan="1">30–46 × 15–21 mm</td><td rowspan="1" colspan="1">5–40 × 3–12 mm</td><td rowspan="1" colspan="1">10–23 × 1–3 mm</td></tr><tr><td rowspan="1" colspan="1">
                    <bold>Calyx lobes margin</bold>
                  </td><td rowspan="1" colspan="1">Subentire to briefly denticulate (distally with 4–6 teeth per side)</td><td rowspan="1" colspan="1">Serrate (at least basally)</td><td rowspan="1" colspan="1">Entire</td></tr><tr><td rowspan="1" colspan="1">
                    <bold>Corolla color</bold>
                  </td><td rowspan="1" colspan="1">Uniformly yellow with yellow limb</td><td rowspan="1" colspan="1">Orange, rarely reddish orange with yellow limb</td><td rowspan="1" colspan="1">Yellow or red purple with yellow limb</td></tr><tr><td rowspan="1" colspan="1">
                    <bold>Corolla length</bold>
                  </td><td rowspan="1" colspan="1">8.5–9.5 cm</td><td rowspan="1" colspan="1">2.8–9.5 cm</td><td rowspan="1" colspan="1">4.0–6.5 cm</td></tr><tr><td rowspan="1" colspan="1">
                    <bold>Dorsal corolla lobes</bold>
                  </td><td rowspan="1" colspan="1">Not forming a bilabiate structure</td><td rowspan="1" colspan="1">Fused, forming a prominent galea</td><td rowspan="1" colspan="1">Fused, forming a less conspicuous galea</td></tr><tr><td rowspan="1" colspan="1">
                    <bold>Nectary</bold>
                  </td><td rowspan="1" colspan="1">Constant: 5 free glands with the 2 dorsal enlarged</td><td rowspan="1" colspan="1">Variable: 5 free glands, 2 connate dorsal</td><td rowspan="1" colspan="1">Constant: 2 connate dorsal glands</td></tr><tr><td rowspan="1" colspan="1">
                    <bold>Ovary indumentum</bold>
                  </td><td rowspan="1" colspan="1">Densely tomentose</td><td rowspan="1" colspan="1">Villous to sericeous</td><td rowspan="1" colspan="1">Tomentose</td></tr></tbody></table></table-wrap><p>Ecologically, <italic><tp:taxon-name><tp:taxon-name-part taxon-name-part-type="genus" reg="Columnea">Columnea</tp:taxon-name-part> <tp:taxon-name-part taxon-name-part-type="species" reg="valenzuelai">valenzuelai</tp:taxon-name-part></tp:taxon-name></italic> occupies montane forest habitats similar to <italic><tp:taxon-name><tp:taxon-name-part taxon-name-part-type="genus" reg="Columnea">C.</tp:taxon-name-part> <tp:taxon-name-part taxon-name-part-type="species" reg="strigosa">strigosa</tp:taxon-name-part></tp:taxon-name></italic> and <italic><tp:taxon-name><tp:taxon-name-part taxon-name-part-type="genus" reg="Columnea">C.</tp:taxon-name-part> <tp:taxon-name-part taxon-name-part-type="species" reg="oblongifolia">oblongifolia</tp:taxon-name-part></tp:taxon-name></italic>. In Perú, <italic><tp:taxon-name><tp:taxon-name-part taxon-name-part-type="genus" reg="Columnea">Columnea</tp:taxon-name-part> <tp:taxon-name-part taxon-name-part-type="species" reg="valenzuelai">valenzuelai</tp:taxon-name-part></tp:taxon-name></italic> is restricted to the Bosque de Protección Pui Pui (Junín Department), where it has been recorded in humid montane forests, suggesting a high degree of endemism and a limited geographic range. In contrast, <italic><tp:taxon-name><tp:taxon-name-part taxon-name-part-type="genus" reg="Columnea">C.</tp:taxon-name-part> <tp:taxon-name-part taxon-name-part-type="species" reg="strigosa">strigosa</tp:taxon-name-part></tp:taxon-name></italic> has a broader distribution in the country, occurring primarily in the Amazonas and Cajamarca Departments, with additional records from Cusco, where it inhabits humid montane and cloud forest across a wide elevational gradient. <italic><tp:taxon-name><tp:taxon-name-part taxon-name-part-type="genus" reg="Columnea">C.</tp:taxon-name-part> <tp:taxon-name-part taxon-name-part-type="species" reg="oblongifolia">oblongifolia</tp:taxon-name-part></tp:taxon-name></italic>, in turn, is distributed in southern Perú, particularly in the Cusco Department, where it occurs in Andean cloud forests.</p></tp:treatment-sec><tp:treatment-sec sec-type="Additional specimen examined"><title>Additional specimen examined.</title><p>Peru • Junín: Prov. Concepción, Dist. Andamarca, Bosque de Protección Pui Pui, bosque montano alto suelo arenoso cubierto con abundante turba, <named-content xmlns:xlink="http://www.w3.org/1999/xlink" content-type="dwc:verbatimCoordinates" xlink:type="simple">11°18'11.2"S, 74°58'53.7"W</named-content>, 3305 m, 20 Sep. 2021 (fl.), <italic>L. Valenzuela, A. García, E. Pinche &amp; R. Portocarrero 39908</italic> (<named-content xmlns:xlink="http://www.w3.org/1999/xlink" content-type="dwc:institutional_code" xlink:title="Herbario Selva Central Oxapampa - estación biológica del Jardín Botánico de Missouri" xlink:href="https://scientific-collections.gbif.org/institution/ca875f25-84c9-4c6a-96f2-336157596a14" xlink:type="simple">HOXA</named-content>!). • Prov. Satipo, Dist. Pampa Hermosa, comunidad campesina Santa Rosa de Toldopampa, caserío Jatun Talhuis, Bosque de Protección Pui Pui, bosque puna “estepa espinosa”, <named-content xmlns:xlink="http://www.w3.org/1999/xlink" content-type="dwc:verbatimCoordinates" xlink:type="simple">11°21'09"S, 74°56'12"W</named-content>, 3309 m, 13 Oct. 2014 (fl.), <italic>L. Valenzuela, J. Flores &amp; G. Shareba 28516</italic> (<named-content xmlns:xlink="http://www.w3.org/1999/xlink" content-type="dwc:institutional_code" xlink:title="Herbario Selva Central Oxapampa - estación biológica del Jardín Botánico de Missouri" xlink:href="https://scientific-collections.gbif.org/institution/ca875f25-84c9-4c6a-96f2-336157596a14" xlink:type="simple">HOXA</named-content>!, MO, USM).</p></tp:treatment-sec><ref-list><ref id="B16"><mixed-citation xmlns:xlink="http://www.w3.org/1999/xlink" xlink:type="simple">SERNANP (2019) Plan Maestro del Bosque de Protección de Pui Pui 2019–2023. Ministerio del Ambiente. Servicio Nacional de Áreas Naturales Protegidas por el Estado, 85 pp.</mixed-citation></ref><ref id="B10"><mixed-citation xmlns:xlink="http://www.w3.org/1999/xlink" xlink:type="simple">MINAM [Ministerio del Ambiente del Perú] (2026) GEOBOSQUES: pérdida de cobertura boscosa 2001–2024 [base de datos geoespacial]. <ext-link xlink:href="https://geobosques.minam.gob.pe/geobosque/view/perdida.php" ext-link-type="uri" xlink:type="simple">https://geobosques.minam.gob.pe/geobosque/view/perdida.php</ext-link> [Accessed 5 April 2026]</mixed-citation></ref></ref-list></tp:taxon-treatment>
